# Supplementary material for: 3D cellular morphometrics of ovule primordium development in Zea mays reveal differential division and growth dynamics specifying megaspore mother cell singleness
Source: Front Plant Sci. 2023 May 12;14:1174171. doi: 10.3389/fpls.2023.1174171 (PMC10213557; doi:10.3389/fpls.2023.1174171)
Supplement: Supplementary Figures — 1 to 7 (pdf file). [file DataSheet_1.zip › Supplementary Material/Ouedraogo_et_al_Supplementary_Dataset_2.xlsx]

## Sheet: Fig2B_cell volume
Descriptive statistics for cell volume
n: Sample counts
Cell Type	Stage	Mean cell volume	Standard Error cell volume	n
L1 contact 1	Stage 0	750.2448	32.0900732764918	50
L1 contact 1	Stage 1	651.403263736264	33.0175622840986	91
L1 contact 1	Stage 2	644.931759036145	32.7429981876891	83
L1 contact 1	Stage 3	724.142132653061	25.6058263137534	98
L1 contact 1	Stage 4	747.163485981308	26.3442879333529	214
L1 contact 2	Stage 0	715.2229125	23.0388495480054	80
L1 contact 2	Stage 1	583.047397849462	22.5550848590982	186
L1 contact 2	Stage 2	607.837440944882	22.5408396470541	127
L1 contact 2	Stage 3	709.748395953757	29.195388957442	173
L1 contact 2	Stage 4	672.844956989247	18.8751151904687	186
L2 central L2 cell	Stage 0	991.886444444444	97.0273807219028	9
L2 central L2 cell	Stage 1	1815.9378	151.810995225994	10
L2 central L2 cell	Stage 2	3303.54142857143	136.625426020833	7
L2 central L2 cell	Stage 3	4818.42625	141.788069704369	8
L2 central L2 cell	Stage 4	6775.53692307692	223.998005790072	13
L2 contact 1	Stage 0	773.562344262295	35.4914375939106	61
L2 contact 1	Stage 1	1395.89035	80.7717078964574	60
L2 contact 1	Stage 2	1656.33406976744	123.951093548713	43
L2 contact 1	Stage 3	1645.95455737705	105.609466835246	61
L2 contact 1	Stage 4	1562.3273030303	87.7868506022562	99
L2 contact 2	Stage 0	726.676826666667	34.7544441365851	75
L2 contact 2	Stage 1	980.516576086957	56.8938309839469	92
L2 contact 2	Stage 2	1013.79046031746	55.8291327997485	63
L2 contact 2	Stage 3	1095.99921590909	48.9747493626447	88
L2 contact 2	Stage 4	1153.95890384615	54.352869458167	104
L3 central L3 cell	Stage 0	980.061222222222	92.2383227605981	9
L3 central L3 cell	Stage 1	1045.449	118.967221586452	9
L3 central L3 cell	Stage 2	1181.74085714286	137.3953087179	7
L3 central L3 cell	Stage 3	1771.15485714286	253.102242982237	7
L3 central L3 cell	Stage 4	1231.10207692308	189.223517218105	13
L3 contact 1	Stage 0	858.22105	61.6686757207406	20
L3 contact 1	Stage 1	863.029714285714	135.766417201858	14
L3 contact 1	Stage 2	1069.74046428571	76.6019387139909	28
L3 contact 1	Stage 3	1290.9843877551	79.1287640628368	49
L3 contact 1	Stage 4	1189.08206060606	56.6299195490192	99
L3 contact 2	Stage 0	827.71572	31.8671607307334	50
L3 contact 2	Stage 1	935.086773584906	66.1266373914863	53
L3 contact 2	Stage 2	904.981785714286	51.4561446052567	42
L3 contact 2	Stage 3	1042.80424657534	49.491847616505	73
L3 contact 2	Stage 4	935.775735632184	41.8685327323673	87
L1 contact >2	Stage 0	678.347163043478	7.9198683421535	1104
L1 contact >2	Stage 1	571.435724306903	11.8296525921289	565
L1 contact >2	Stage 2	536.042903010033	14.7298094968212	299
L1 contact >2	Stage 3	712.073374340528	16.3629220742765	417
L1 contact >2	Stage 4	696.886805065359	12.3102029102958	612
L2 contact >2	Stage 0	795.2544375	13.1674201133576	608
L2 contact >2	Stage 1	762.768581052632	29.0796100670957	190
L2 contact >2	Stage 2	815.808363636364	43.8791855063483	66
L2 contact >2	Stage 3	972.2244112	44.4586682650891	125
L2 contact >2	Stage 4	874.03109929078	32.8701484481416	141
L3 contact >2	Stage 0	837.3843894081	15.8315744926953	321
L3 contact >2	Stage 1	722.745844262295	34.9105819910167	122
L3 contact >2	Stage 2	880.38354	65.4665421102538	50
L3 contact >2	Stage 3	836.670191489362	43.7339484943369	47
L3 contact >2	Stage 4	719.621852459016	41.9424225311412	61

## Sheet: Fig2B_MWU test cell types
Mann Whitney U test results performed to assess differences in mean cell volume between cell types
group1,group2: The compared groups in the test
n1,n2: Sample counts
statistic: Test statistic used to compute the p-value
p: The p-value
p signif: The significance level of p-values (<0.05: * ; <0.01: ** ; <0.001: *** ; <0.001: **** ; ns: non significant)
Stage	group1	group2	n1	n2	statistic	p	p signif
Stage 0	L1 contact 1	L1 contact 2	50	80	2194	1	ns
Stage 0	L1 contact 1	L2 central L2 cell	50	9	117	1	ns
Stage 0	L1 contact 1	L2 contact 1	50	61	1453	1	ns
Stage 0	L1 contact 1	L2 contact 2	50	75	2069	1	ns
Stage 0	L1 contact 1	L3 central L3 cell	50	9	111	0.918	ns
Stage 0	L1 contact 1	L3 contact 1	50	20	369	1	ns
Stage 0	L1 contact 1	L3 contact 2	50	50	955	1	ns
Stage 0	L1 contact 1	L1 contact >2	50	1104	32833	1	ns
Stage 0	L1 contact 1	L2 contact >2	50	608	13968	1	ns
Stage 0	L1 contact 1	L3 contact >2	50	321	6453	1	ns
Stage 0	L1 contact 2	L2 central L2 cell	80	9	158	0.336	ns
Stage 0	L1 contact 2	L2 contact 1	80	61	2168	1	ns
Stage 0	L1 contact 2	L2 contact 2	80	75	3112	1	ns
Stage 0	L1 contact 2	L3 central L3 cell	80	9	156	0.309	ns
Stage 0	L1 contact 2	L3 contact 1	80	20	528	1	ns
Stage 0	L1 contact 2	L3 contact 2	80	50	1357	0.116	ns
Stage 0	L1 contact 2	L1 contact >2	80	1104	49312	1	ns
Stage 0	L1 contact 2	L2 contact >2	80	608	20300	0.891	ns
Stage 0	L1 contact 2	L3 contact >2	80	321	9257	0.006	**
Stage 0	L2 central L2 cell	L2 contact 1	9	61	392	1	ns
Stage 0	L2 central L2 cell	L2 contact 2	9	75	528	0.33	ns
Stage 0	L2 central L2 cell	L3 central L3 cell	9	9	41	1	ns
Stage 0	L2 central L2 cell	L3 contact 1	9	20	113	1	ns
Stage 0	L2 central L2 cell	L3 contact 2	9	50	305	1	ns
Stage 0	L2 central L2 cell	L1 contact >2	9	1104	7983	0.094	ns
Stage 0	L2 central L2 cell	L2 contact >2	9	608	3794	1	ns
Stage 0	L2 central L2 cell	L3 contact >2	9	321	1880	1	ns
Stage 0	L2 contact 1	L2 contact 2	61	75	2635	1	ns
Stage 0	L2 contact 1	L3 central L3 cell	61	9	159	1	ns
Stage 0	L2 contact 1	L3 contact 1	61	20	497.5	1	ns
Stage 0	L2 contact 1	L3 contact 2	61	50	1314	1	ns
Stage 0	L2 contact 1	L1 contact >2	61	1104	40757.5	0.309	ns
Stage 0	L2 contact 1	L2 contact >2	61	608	17929	1	ns
Stage 0	L2 contact 1	L3 contact >2	61	321	8511.5	1	ns
Stage 0	L2 contact 2	L3 central L3 cell	75	9	144	0.289	ns
Stage 0	L2 contact 2	L3 contact 1	75	20	501	1	ns
Stage 0	L2 contact 2	L3 contact 2	75	50	1300	0.208	ns
Stage 0	L2 contact 2	L1 contact >2	75	1104	44772	1	ns
Stage 0	L2 contact 2	L2 contact >2	75	608	18820	0.748	ns
Stage 0	L2 contact 2	L3 contact >2	75	321	8638	0.008	**
Stage 0	L3 central L3 cell	L3 contact 1	9	20	113	1	ns
Stage 0	L3 central L3 cell	L3 contact 2	9	50	296	1	ns
Stage 0	L3 central L3 cell	L1 contact >2	9	1104	7958	0.102	ns
Stage 0	L3 central L3 cell	L2 contact >2	9	608	3751	1	ns
Stage 0	L3 central L3 cell	L3 contact >2	9	321	1871	1	ns
Stage 0	L3 contact 1	L3 contact 2	20	50	521	1	ns
Stage 0	L3 contact 1	L1 contact >2	20	1104	15419	0.129	ns
Stage 0	L3 contact 1	L2 contact >2	20	608	7039	1	ns
Stage 0	L3 contact 1	L3 contact >2	20	321	3397	1	ns
Stage 0	L3 contact 2	L1 contact >2	50	1104	38174	0.000247	***
Stage 0	L3 contact 2	L2 contact >2	50	608	17226	1	ns
Stage 0	L3 contact 2	L3 contact >2	50	321	8137	1	ns
Stage 0	L1 contact >2	L2 contact >2	1104	608	255034.5	1.01e-14	****
Stage 0	L1 contact >2	L3 contact >2	1104	321	115783.5	1.65e-19	****
Stage 0	L2 contact >2	L3 contact >2	608	321	87821.5	0.666	ns
Stage 1	L1 contact 1	L1 contact 2	91	186	9902.5	1	ns
Stage 1	L1 contact 1	L2 central L2 cell	91	10	33	9.08e-05	****
Stage 1	L1 contact 1	L2 contact 1	91	60	799	1.17e-11	****
Stage 1	L1 contact 1	L2 contact 2	91	92	2309	8.96e-06	****
Stage 1	L1 contact 1	L3 central L3 cell	91	9	139	0.063	ns
Stage 1	L1 contact 1	L3 contact 1	91	14	508	1	ns
Stage 1	L1 contact 1	L3 contact 2	91	53	1419	0.002	**
Stage 1	L1 contact 1	L1 contact >2	91	565	30029.5	0.55	ns
Stage 1	L1 contact 1	L2 contact >2	91	190	7130	0.963	ns
Stage 1	L1 contact 1	L3 contact >2	91	122	4991.5	1	ns
Stage 1	L1 contact 2	L2 central L2 cell	186	10	60	3.57e-05	****
Stage 1	L1 contact 2	L2 contact 1	186	60	1399	1.5e-16	****
Stage 1	L1 contact 2	L2 contact 2	186	92	3972	2.02e-11	****
Stage 1	L1 contact 2	L3 central L3 cell	186	9	212	0.009	**
Stage 1	L1 contact 2	L3 contact 1	186	14	868	1	ns
Stage 1	L1 contact 2	L3 contact 2	186	53	2447	1.26e-06	****
Stage 1	L1 contact 2	L1 contact >2	186	565	52856.5	1	ns
Stage 1	L1 contact 2	L2 contact >2	186	190	12599	8.2e-05	****
Stage 1	L1 contact 2	L3 contact >2	186	122	8742	0.036	*
Stage 1	L2 central L2 cell	L2 contact 1	10	60	442	0.968	ns
Stage 1	L2 central L2 cell	L2 contact 2	10	92	806	0.006	**
Stage 1	L2 central L2 cell	L3 central L3 cell	10	9	81	0.115	ns
Stage 1	L2 central L2 cell	L3 contact 1	10	14	128	0.015	*
Stage 1	L2 central L2 cell	L3 contact 2	10	53	476	0.004	**
Stage 1	L2 central L2 cell	L1 contact >2	10	565	5536	1.07e-05	****
Stage 1	L2 central L2 cell	L2 contact >2	10	190	1785	0.00016	***
Stage 1	L2 central L2 cell	L3 contact >2	10	122	1162	0.000116	***
Stage 1	L2 contact 1	L2 contact 2	60	92	3988	0.000204	***
Stage 1	L2 contact 1	L3 central L3 cell	60	9	366	1	ns
Stage 1	L2 contact 1	L3 contact 1	60	14	622	0.298	ns
Stage 1	L2 contact 1	L3 contact 2	60	53	2332	0.001	**
Stage 1	L2 contact 1	L1 contact >2	60	565	29828	1.95e-20	****
Stage 1	L2 contact 1	L2 contact >2	60	190	9140	1.03e-10	****
Stage 1	L2 contact 1	L3 contact >2	60	122	6036	6.38e-11	****
Stage 1	L2 contact 2	L3 central L3 cell	92	9	345	1	ns
Stage 1	L2 contact 2	L3 contact 1	92	14	736	1	ns
Stage 1	L2 contact 2	L3 contact 2	92	53	2517	1	ns
Stage 1	L2 contact 2	L1 contact >2	92	565	39846	1.25e-14	****
Stage 1	L2 contact 2	L2 contact >2	92	190	10857	0.054	ns
Stage 1	L2 contact 2	L3 contact >2	92	122	7346	0.006	**
Stage 1	L3 central L3 cell	L3 contact 1	9	14	81	1	ns
Stage 1	L3 central L3 cell	L3 contact 2	9	53	284	1	ns
Stage 1	L3 central L3 cell	L1 contact >2	9	565	4410	0.009	**
Stage 1	L3 central L3 cell	L2 contact >2	9	190	1204	1	ns
Stage 1	L3 central L3 cell	L3 contact >2	9	122	821	0.742	ns
Stage 1	L3 contact 1	L3 contact 2	14	53	325	1	ns
Stage 1	L3 contact 1	L1 contact >2	14	565	5251	1	ns
Stage 1	L3 contact 1	L2 contact >2	14	190	1435	1	ns
Stage 1	L3 contact 1	L3 contact >2	14	122	966	1	ns
Stage 1	L3 contact 2	L1 contact >2	53	565	22598	4.68e-08	****
Stage 1	L3 contact 2	L2 contact >2	53	190	6098	1	ns
Stage 1	L3 contact 2	L3 contact >2	53	122	4141	0.177	ns
Stage 1	L1 contact >2	L2 contact >2	565	190	38189.5	1.44e-07	****
Stage 1	L1 contact >2	L3 contact >2	565	122	26504.5	0.003	**
Stage 1	L2 contact >2	L3 contact >2	190	122	12338	1	ns
Stage 2	L1 contact 1	L1 contact 2	83	127	5506	1	ns
Stage 2	L1 contact 1	L2 central L2 cell	83	7	0	0.000688	***
Stage 2	L1 contact 1	L2 contact 1	83	43	474	8.69e-10	****
Stage 2	L1 contact 1	L2 contact 2	83	63	1220	2e-06	****
Stage 2	L1 contact 1	L3 central L3 cell	83	7	62	0.033	*
Stage 2	L1 contact 1	L3 contact 1	83	28	412	1.98e-05	****
Stage 2	L1 contact 1	L3 contact 2	83	42	841	0.000135	***
Stage 2	L1 contact 1	L1 contact >2	83	299	15380.5	0.046	*
Stage 2	L1 contact 1	L2 contact >2	83	66	1849	0.037	*
Stage 2	L1 contact 1	L3 contact >2	83	50	1370	0.059	ns
Stage 2	L1 contact 2	L2 central L2 cell	127	7	0	0.000496	***
Stage 2	L1 contact 2	L2 contact 1	127	43	674	9.35e-12	****
Stage 2	L1 contact 2	L2 contact 2	127	63	1687	4.99e-09	****
Stage 2	L1 contact 2	L3 central L3 cell	127	7	74	0.012	*
Stage 2	L1 contact 2	L3 contact 1	127	28	552	6.6e-07	****
Stage 2	L1 contact 2	L3 contact 2	127	42	1124	1.11e-06	****
Stage 2	L1 contact 2	L1 contact >2	127	299	22855.5	0.048	*
Stage 2	L1 contact 2	L2 contact >2	127	66	2589	0.000748	***
Stage 2	L1 contact 2	L3 contact >2	127	50	1925	0.003	**
Stage 2	L2 central L2 cell	L2 contact 1	7	43	291	0.000145	***
Stage 2	L2 central L2 cell	L2 contact 2	7	63	441	0.000913	***
Stage 2	L2 central L2 cell	L3 central L3 cell	7	7	49	0.032	*
Stage 2	L2 central L2 cell	L3 contact 1	7	28	196	1.63e-05	****
Stage 2	L2 central L2 cell	L3 contact 2	7	42	294	1.28e-06	****
Stage 2	L2 central L2 cell	L1 contact >2	7	299	2093	0.000339	***
Stage 2	L2 central L2 cell	L2 contact >2	7	66	462	0.000863	***
Stage 2	L2 central L2 cell	L3 contact >2	7	50	350	0.001	**
Stage 2	L2 contact 1	L2 contact 2	43	63	2004	0.002	**
Stage 2	L2 contact 1	L3 central L3 cell	43	7	201	1	ns
Stage 2	L2 contact 1	L3 contact 1	43	28	876	0.058	ns
Stage 2	L2 contact 1	L3 contact 2	43	42	1420	0.000139	***
Stage 2	L2 contact 1	L1 contact >2	43	299	11589	9.4e-16	****
Stage 2	L2 contact 1	L2 contact >2	43	66	2296	3.02e-06	****
Stage 2	L2 contact 1	L3 contact >2	43	50	1688	0.00013	***
Stage 2	L2 contact 2	L3 central L3 cell	63	7	163	1	ns
Stage 2	L2 contact 2	L3 contact 1	63	28	808	1	ns
Stage 2	L2 contact 2	L3 contact 2	63	42	1507	1	ns
Stage 2	L2 contact 2	L1 contact >2	63	299	15888	5.72e-16	****
Stage 2	L2 contact 2	L2 contact >2	63	66	2600	0.781	ns
Stage 2	L2 contact 2	L3 contact >2	63	50	1878	1	ns
Stage 2	L3 central L3 cell	L3 contact 1	7	28	117	1	ns
Stage 2	L3 central L3 cell	L3 contact 2	7	42	217	1	ns
Stage 2	L3 central L3 cell	L1 contact >2	7	299	1979.5	0.003	**
Stage 2	L3 central L3 cell	L2 contact >2	7	66	353	1	ns
Stage 2	L3 central L3 cell	L3 contact >2	7	50	260	1	ns
Stage 2	L3 contact 1	L3 contact 2	28	42	734	1	ns
Stage 2	L3 contact 1	L1 contact >2	28	299	7434	6.22e-10	****
Stage 2	L3 contact 1	L2 contact >2	28	66	1255	0.346	ns
Stage 2	L3 contact 1	L3 contact >2	28	50	919	1	ns
Stage 2	L3 contact 2	L1 contact >2	42	299	10698	8.36e-12	****
Stage 2	L3 contact 2	L2 contact >2	42	66	1602	1	ns
Stage 2	L3 contact 2	L3 contact >2	42	50	1163	1	ns
Stage 2	L1 contact >2	L2 contact >2	299	66	4818.5	4.22e-09	****
Stage 2	L1 contact >2	L3 contact >2	299	50	3539	1.39e-07	****
Stage 2	L2 contact >2	L3 contact >2	66	50	1604	1	ns
Stage 3	L1 contact 1	L1 contact 2	98	173	8962	1	ns
Stage 3	L1 contact 1	L2 central L2 cell	98	8	0	0.000156	***
Stage 3	L1 contact 1	L2 contact 1	98	61	766	1.92e-13	****
Stage 3	L1 contact 1	L2 contact 2	98	88	2043	3.35e-08	****
Stage 3	L1 contact 1	L3 central L3 cell	98	7	34	0.004	**
Stage 3	L1 contact 1	L3 contact 1	98	49	867	1.62e-08	****
Stage 3	L1 contact 1	L3 contact 2	98	73	1876.5	6.05e-06	****
Stage 3	L1 contact 1	L1 contact >2	98	417	21771	1	ns
Stage 3	L1 contact 1	L2 contact >2	98	125	4295	0.007	**
Stage 3	L1 contact 1	L3 contact >2	98	47	1750	1	ns
Stage 3	L1 contact 2	L2 central L2 cell	173	8	3	0.000111	***
Stage 3	L1 contact 2	L2 contact 1	173	61	1253	4.83e-17	****
Stage 3	L1 contact 2	L2 contact 2	173	88	3317.5	5.21e-12	****
Stage 3	L1 contact 2	L3 central L3 cell	173	7	57	0.003	**
Stage 3	L1 contact 2	L3 contact 1	173	49	1413	6.05e-11	****
Stage 3	L1 contact 2	L3 contact 2	173	73	2985	3.63e-09	****
Stage 3	L1 contact 2	L1 contact >2	173	417	36549.5	1	ns
Stage 3	L1 contact 2	L2 contact >2	173	125	7120	2.7e-05	****
Stage 3	L1 contact 2	L3 contact >2	173	47	2854	0.096	ns
Stage 3	L2 central L2 cell	L2 contact 1	8	61	488	0.000276	***
Stage 3	L2 central L2 cell	L2 contact 2	8	88	704	0.000174	***
Stage 3	L2 central L2 cell	L3 central L3 cell	8	7	56	0.017	*
Stage 3	L2 central L2 cell	L3 contact 1	8	49	392	6.66e-08	****
Stage 3	L2 central L2 cell	L3 contact 2	8	73	584	0.000217	***
Stage 3	L2 central L2 cell	L1 contact >2	8	417	3336	6.93e-05	****
Stage 3	L2 central L2 cell	L2 contact >2	8	125	1000	0.000125	***
Stage 3	L2 central L2 cell	L3 contact >2	8	47	376	9.02e-08	****
Stage 3	L2 contact 1	L2 contact 2	61	88	3783	0.001	**
Stage 3	L2 contact 1	L3 central L3 cell	61	7	183	1	ns
Stage 3	L2 contact 1	L3 contact 1	61	49	1844	1	ns
Stage 3	L2 contact 1	L3 contact 2	61	73	3271	0.00017	***
Stage 3	L2 contact 1	L1 contact >2	61	417	22211	2.48e-19	****
Stage 3	L2 contact 1	L2 contact >2	61	125	5746.5	1.12e-06	****
Stage 3	L2 contact 1	L3 contact >2	61	47	2381	2.42e-07	****
Stage 3	L2 contact 2	L3 central L3 cell	88	7	132	0.682	ns
Stage 3	L2 contact 2	L3 contact 1	88	49	1701	1	ns
Stage 3	L2 contact 2	L3 contact 2	88	73	3450	1	ns
Stage 3	L2 contact 2	L1 contact >2	88	417	28323	5.88e-14	****
Stage 3	L2 contact 2	L2 contact >2	88	125	6415	1	ns
Stage 3	L2 contact 2	L3 contact >2	88	47	2820	0.028	*
Stage 3	L3 central L3 cell	L3 contact 1	7	49	246	1	ns
Stage 3	L3 central L3 cell	L3 contact 2	7	73	420	0.288	ns
Stage 3	L3 central L3 cell	L1 contact >2	7	417	2770	0.003	**
Stage 3	L3 central L3 cell	L2 contact >2	7	125	726	0.19	ns
Stage 3	L3 central L3 cell	L3 contact >2	7	47	301	0.005	**
Stage 3	L3 contact 1	L3 contact 2	49	73	2285	0.527	ns
Stage 3	L3 contact 1	L1 contact >2	49	417	16814	7.59e-12	****
Stage 3	L3 contact 1	L2 contact >2	49	125	4095	0.03	*
Stage 3	L3 contact 1	L3 contact >2	49	47	1746	0.000416	***
Stage 3	L3 contact 2	L1 contact >2	73	417	22957	2.29e-10	****
Stage 3	L3 contact 2	L2 contact >2	73	125	5023.5	1	ns
Stage 3	L3 contact 2	L3 contact >2	73	47	2223	0.353	ns
Stage 3	L1 contact >2	L2 contact >2	417	125	17418	1e-06	****
Stage 3	L1 contact >2	L3 contact >2	417	47	6890.5	0.046	*
Stage 3	L2 contact >2	L3 contact >2	125	47	3389	1	ns
Stage 4	L1 contact 1	L1 contact 2	214	186	21070	1	ns
Stage 4	L1 contact 1	L2 central L2 cell	214	13	0	8.08e-08	****
Stage 4	L1 contact 1	L2 contact 1	214	99	3317	8.2e-21	****
Stage 4	L1 contact 1	L2 contact 2	214	104	5924	7.32e-10	****
Stage 4	L1 contact 1	L3 central L3 cell	214	13	671	0.096	ns
Stage 4	L1 contact 1	L3 contact 1	214	99	4873	8.63e-13	****
Stage 4	L1 contact 1	L3 contact 2	214	87	6279	0.000529	***
Stage 4	L1 contact 1	L1 contact >2	214	612	67605.5	1	ns
Stage 4	L1 contact 1	L2 contact >2	214	141	11366.5	0.005	**
Stage 4	L1 contact 1	L3 contact >2	214	61	6422	1	ns
Stage 4	L1 contact 2	L2 central L2 cell	186	13	0	9.57e-08	****
Stage 4	L1 contact 2	L2 contact 1	186	99	2184	1.63e-24	****
Stage 4	L1 contact 2	L2 contact 2	186	104	4372	5.56e-13	****
Stage 4	L1 contact 2	L3 central L3 cell	186	13	498	0.022	*
Stage 4	L1 contact 2	L3 contact 1	186	99	3432	1.58e-16	****
Stage 4	L1 contact 2	L3 contact 2	186	87	4734	1.84e-06	****
Stage 4	L1 contact 2	L1 contact >2	186	612	55313.5	1	ns
Stage 4	L1 contact 2	L2 contact >2	186	141	8676	8.86e-06	****
Stage 4	L1 contact 2	L3 contact >2	186	61	5124	1	ns
Stage 4	L2 central L2 cell	L2 contact 1	13	99	1287	2.85e-07	****
Stage 4	L2 central L2 cell	L2 contact 2	13	104	1352	2.57e-07	****
Stage 4	L2 central L2 cell	L3 central L3 cell	13	13	169	1.06e-05	****
Stage 4	L2 central L2 cell	L3 contact 1	13	99	1287	2.85e-07	****
Stage 4	L2 central L2 cell	L3 contact 2	13	87	1131	3.85e-07	****
Stage 4	L2 central L2 cell	L1 contact >2	13	612	7956	3.66e-08	****
Stage 4	L2 central L2 cell	L2 contact >2	13	141	1833	1.45e-07	****
Stage 4	L2 central L2 cell	L3 contact >2	13	61	793	1.02e-06	****
Stage 4	L2 contact 1	L2 contact 2	99	104	6529	0.053	ns
Stage 4	L2 contact 1	L3 central L3 cell	99	13	808	1	ns
Stage 4	L2 contact 1	L3 contact 1	99	99	6185	0.08	ns
Stage 4	L2 contact 1	L3 contact 2	99	87	6312	2.44e-06	****
Stage 4	L2 contact 1	L1 contact >2	99	612	52429	9.51e-30	****
Stage 4	L2 contact 1	L2 contact >2	99	141	10742	6.6e-11	****
Stage 4	L2 contact 1	L3 contact >2	99	61	5119	9.08e-12	****
Stage 4	L2 contact 2	L3 central L3 cell	104	13	671	1	ns
Stage 4	L2 contact 2	L3 contact 1	104	99	5049	1	ns
Stage 4	L2 contact 2	L3 contact 2	104	87	5478	0.671	ns
Stage 4	L2 contact 2	L1 contact >2	104	612	48225	2.26e-15	****
Stage 4	L2 contact 2	L2 contact >2	104	141	9457	0.006	**
Stage 4	L2 contact 2	L3 contact >2	104	61	4675	2.17e-05	****
Stage 4	L3 central L3 cell	L3 contact 1	13	99	641	1	ns
Stage 4	L3 central L3 cell	L3 contact 2	13	87	680	1	ns
Stage 4	L3 central L3 cell	L1 contact >2	13	612	6188.5	0.033	*
Stage 4	L3 central L3 cell	L2 contact >2	13	141	1182	1	ns
Stage 4	L3 central L3 cell	L3 contact >2	13	61	591	0.322	ns
Stage 4	L3 contact 1	L3 contact 2	99	87	5265	0.491	ns
Stage 4	L3 contact 1	L1 contact >2	99	612	48074.5	3.71e-19	****
Stage 4	L3 contact 1	L2 contact >2	99	141	9188	0.002	**
Stage 4	L3 contact 1	L3 contact >2	99	61	4611	1.25e-06	****
Stage 4	L3 contact 2	L1 contact >2	87	612	36646.5	7.09e-07	****
Stage 4	L3 contact 2	L2 contact >2	87	141	6780.5	1	ns
Stage 4	L3 contact 2	L3 contact >2	87	61	3530	0.035	*
Stage 4	L1 contact >2	L2 contact >2	612	141	30265	1.74e-06	****
Stage 4	L1 contact >2	L3 contact >2	612	61	17502	1	ns
Stage 4	L2 contact >2	L3 contact >2	141	61	5332	0.378	ns

## Sheet: Fig2B_MWU test stages
Mann Whitney U test results performed to assess differences in mean cell volume between consecutive stages
group1,group2: The compared groups in the test
n1,n2: Sample counts
statistic: Test statistic used to compute the p-value
p: The p-value
p signif: The significance level of p-values (<0.05: * ; <0.01: ** ; <0.001: *** ; <0.001: **** ; ns: non significant)
Cell Type	group1	group2	n1	n2	statistic	p	p signif
L1 contact 1	Stage 0	Stage 1	50	91	2978	0.025	*
L1 contact 1	Stage 1	Stage 2	91	83	3863	1	ns
L1 contact 1	Stage 2	Stage 3	83	98	3124	0.073	ns
L1 contact 1	Stage 3	Stage 4	98	214	10934	1	ns
L1 contact 2	Stage 0	Stage 1	80	186	10710	1.33e-07	****
L1 contact 2	Stage 1	Stage 2	186	127	10590.5	1	ns
L1 contact 2	Stage 2	Stage 3	127	173	8212	0.002	**
L1 contact 2	Stage 3	Stage 4	173	186	16831.5	1	ns
L2 central L2 cell	Stage 0	Stage 1	9	10	8	0.014	*
L2 central L2 cell	Stage 1	Stage 2	10	7	0	0.001	**
L2 central L2 cell	Stage 2	Stage 3	7	8	0	0.003	**
L2 central L2 cell	Stage 3	Stage 4	8	13	0	9.83e-05	****
L2 contact 1	Stage 0	Stage 1	61	60	682	2.7e-08	****
L2 contact 1	Stage 1	Stage 2	60	43	1051	1	ns
L2 contact 1	Stage 2	Stage 3	43	61	1362	1	ns
L2 contact 1	Stage 3	Stage 4	61	99	3310	1	ns
L2 contact 2	Stage 0	Stage 1	75	92	2303	0.002	**
L2 contact 2	Stage 1	Stage 2	92	63	2661	1	ns
L2 contact 2	Stage 2	Stage 3	63	88	2449.5	1	ns
L2 contact 2	Stage 3	Stage 4	88	104	4417	1	ns
L3 central L3 cell	Stage 0	Stage 1	9	9	39	1	ns
L3 central L3 cell	Stage 1	Stage 2	9	7	24	1	ns
L3 central L3 cell	Stage 2	Stage 3	7	7	12	1	ns
L3 central L3 cell	Stage 3	Stage 4	7	13	68	0.811	ns
L3 contact 1	Stage 0	Stage 1	20	14	151	1	ns
L3 contact 1	Stage 1	Stage 2	14	28	139	1	ns
L3 contact 1	Stage 2	Stage 3	28	49	524	0.873	ns
L3 contact 1	Stage 3	Stage 4	49	99	2772	1	ns
L3 contact 2	Stage 0	Stage 1	50	53	1198	1	ns
L3 contact 2	Stage 1	Stage 2	53	42	1114	1	ns
L3 contact 2	Stage 2	Stage 3	42	73	1245	0.949	ns
L3 contact 2	Stage 3	Stage 4	73	87	3550	1	ns
L1 contact >2	Stage 0	Stage 1	1104	565	397465	4.08e-19	****
L1 contact >2	Stage 1	Stage 2	565	299	91826.5	0.35	ns
L1 contact >2	Stage 2	Stage 3	299	417	38112	6.87e-18	****
L1 contact >2	Stage 3	Stage 4	417	612	128322.5	1	ns
L2 contact >2	Stage 0	Stage 1	608	190	61824.5	1	ns
L2 contact >2	Stage 1	Stage 2	190	66	5676	1	ns
L2 contact >2	Stage 2	Stage 3	66	125	3397	0.452	ns
L2 contact >2	Stage 3	Stage 4	125	141	9670	1	ns
L3 contact >2	Stage 0	Stage 1	321	122	24417	0.000589	***
L3 contact >2	Stage 1	Stage 2	122	50	2444	0.412	ns
L3 contact >2	Stage 2	Stage 3	50	47	1135	1	ns
L3 contact >2	Stage 3	Stage 4	47	61	1750	0.502	ns

## Sheet: Fig3B_ellipsoid axes
Descriptive statistics for cell ellipsoid axis A, B and C
n: Sample counts
		Normalized Ellipsoid A-axis		Normalized Ellipsoid B-axis		Normalized Ellipsoid C-axis
Cell Type	Stage	Mean cell ellipsoid axis	Standard Error cell ellipsoid axis	Mean cell ellipsoid axis	Standard Error cell ellipsoid axis	Mean cell ellipsoid axis	Standard Error cell ellipsoid axis	n
L1 contact 1	Stage 0	0.266862613089781	0.00296258385826352	0.327807177296	0.00317294514528491	0.40533020961422	0.00384347179381058	50
L1 contact 1	Stage 1	0.261966365504866	0.00229145979177788	0.319779658910713	0.00243553934538043	0.41825397558442	0.00362506111152138	91
L1 contact 1	Stage 2	0.260755983544882	0.00283820631048084	0.328734409984635	0.00241419874229644	0.410509606470483	0.00319635294174209	83
L1 contact 1	Stage 3	0.261700788207796	0.00256710185294595	0.322076819574619	0.00254600750993412	0.416222392217585	0.00351481046053288	98
L1 contact 1	Stage 4	0.258960933117469	0.00163293189441996	0.322992901199469	0.00173585989200825	0.418046165683063	0.00244708516764631	214
L1 contact 2	Stage 0	0.262992915494959	0.0026295604693722	0.331001662950085	0.00211245425563742	0.406005421554956	0.00276364410467933	80
L1 contact 2	Stage 1	0.257418491724499	0.00188751894825247	0.326099677730891	0.00169906243371993	0.41648183054461	0.00246525459745965	186
L1 contact 2	Stage 2	0.256668617813771	0.00215122003369747	0.324080299755777	0.001974787864525	0.419251082430452	0.00285370667072	127
L1 contact 2	Stage 3	0.252949168540701	0.00243352370544996	0.325034773116532	0.00193997120209628	0.422016058342767	0.00269184918368969	173
L1 contact 2	Stage 4	0.245216934115695	0.00215014014190035	0.32524087946476	0.00176898843320096	0.429542186419545	0.00239715099914557	186
L2 central L2 cell	Stage 0	0.266158563216644	0.00511936279463226	0.330838276049595	0.00806948711958865	0.403003160733761	0.0102480120256917	9
L2 central L2 cell	Stage 1	0.261291959611034	0.00810961040905219	0.318164711601017	0.00592841066739828	0.420543328787949	0.00962849124002422	10
L2 central L2 cell	Stage 2	0.238824836990361	0.00766005211305511	0.335428776464347	0.00670531868672062	0.425746386545291	0.00952475494671815	7
L2 central L2 cell	Stage 3	0.224473458535015	0.0120658076151708	0.29659096167649	0.00748240620052586	0.478935579788494	0.0178639622949295	8
L2 central L2 cell	Stage 4	0.201598796333341	0.0101990583179991	0.313730495796045	0.00992073438020265	0.484670707870614	0.0145748065990752	13
L2 contact 1	Stage 0	0.253022924807686	0.00302140115890249	0.325659168409163	0.00339777357604937	0.42131790678315	0.00377254505935536	61
L2 contact 1	Stage 1	0.246341052530911	0.00337157747732737	0.316886779892401	0.00361586238995457	0.436772167576688	0.00500645396628104	60
L2 contact 1	Stage 2	0.244060717513761	0.0038101807396774	0.32357603782812	0.0049711777552416	0.432363244658119	0.00555407900401069	43
L2 contact 1	Stage 3	0.240390981962559	0.00409123474621581	0.323221327487903	0.00366209629819126	0.436387690549538	0.00517734027414168	61
L2 contact 1	Stage 4	0.22940617575953	0.0030802187546915	0.319599895814164	0.00343025966721763	0.450993928426307	0.00450538716515121	99
L2 contact 2	Stage 0	0.24869590972064	0.00374949896441166	0.320653179031289	0.00414443638751749	0.430650911248071	0.00647189093288468	75
L2 contact 2	Stage 1	0.23820710373994	0.00289262291293439	0.315302211736858	0.00284821239176298	0.446490684523202	0.00400062984071903	92
L2 contact 2	Stage 2	0.243552040050066	0.00310021268338715	0.323394976303042	0.00364608274009926	0.433052983646891	0.00458121288823237	63
L2 contact 2	Stage 3	0.238439028397936	0.00274882680877465	0.324107045836997	0.00350614208310349	0.437453925765066	0.00427607528904561	88
L2 contact 2	Stage 4	0.230197582191224	0.0030694341728331	0.320761777597508	0.00381753316604622	0.449040640211268	0.00509492570208516	104
L3 central L3 cell	Stage 0	0.23978176824966	0.0127713019522871	0.317043041698981	0.0124539214525879	0.443175190051359	0.0234818447741719	9
L3 central L3 cell	Stage 1	0.235565698184091	0.00977580110256719	0.332940954553412	0.0109437759007055	0.431493347262497	0.0124700795176782	9
L3 central L3 cell	Stage 2	0.255239136106535	0.00422508974808945	0.319912352851885	0.00713780220799132	0.42484851104158	0.00739425369664172	7
L3 central L3 cell	Stage 3	0.261450113325692	0.00889222033181722	0.334737373148321	0.0078671350099242	0.403812513525987	0.00832261580439011	7
L3 central L3 cell	Stage 4	0.249604819991768	0.00748355194658428	0.318465693279512	0.00539487601246912	0.43192948672872	0.00850497301353374	13
L3 contact 1	Stage 0	0.252507074391987	0.00577113309217703	0.328194725878348	0.00614562402551756	0.419298199729665	0.00845756586794823	20
L3 contact 1	Stage 1	0.236593661143	0.0111056246069712	0.335320100458426	0.00786116585249891	0.428086238398574	0.0100876836669144	14
L3 contact 1	Stage 2	0.252184566253664	0.00538776157854103	0.322680758256	0.0040937028400432	0.425134675490336	0.00536397312816604	28
L3 contact 1	Stage 3	0.246544968766285	0.00371597031121198	0.318906754296747	0.0046046568458442	0.434548276936967	0.00604285131369924	49
L3 contact 1	Stage 4	0.237630785253939	0.00298521626489369	0.321818135163035	0.00288801205552546	0.440551079583025	0.00396598211445789	99
L3 contact 2	Stage 0	0.257911744541318	0.00363653759226897	0.322992696608405	0.00331408182464995	0.419095558850277	0.0041642500637246	50
L3 contact 2	Stage 1	0.245252773573745	0.00355845718387818	0.319475867064631	0.00405468151593162	0.435271359361623	0.00576710485517437	53
L3 contact 2	Stage 2	0.254849253210978	0.00417085936760441	0.326221990088384	0.00400298501276389	0.418928756700638	0.00623721237046471	42
L3 contact 2	Stage 3	0.241135951820594	0.00363141875101219	0.326183957989695	0.00325692394452679	0.432680090189711	0.00451931482012333	73
L3 contact 2	Stage 4	0.233441137950544	0.00355591945526156	0.326022197331129	0.00349336199735601	0.440536664718327	0.00442892183680998	87
L1 contact >2	Stage 0	0.248797049882482	0.000933771209358948	0.329769376476735	0.000831875513091882	0.421433573640783	0.00116154421183856	1104
L1 contact >2	Stage 1	0.244227757667608	0.00125455655922125	0.323487374192047	0.00119336113082712	0.432284868140345	0.00171216443149878	565
L1 contact >2	Stage 2	0.238694573057552	0.00160590425328755	0.325173651086889	0.00168910077414667	0.436131775855559	0.00198819654675386	299
L1 contact >2	Stage 3	0.241455904373201	0.00155100135874661	0.325338443484817	0.00137229465950076	0.433205652141982	0.00196602437066113	417
L1 contact >2	Stage 4	0.243846234931349	0.001214791671545	0.326504233044842	0.00108894544107816	0.429649532023809	0.00151075014833938	612
L2 contact >2	Stage 0	0.247669918867674	0.00114760162672812	0.32138857858442	0.00118140753437972	0.430941502547907	0.00167452880575242	608
L2 contact >2	Stage 1	0.242261102124302	0.00180764906581593	0.317054031742122	0.00213380560405703	0.440684866133576	0.00300748700046085	190
L2 contact >2	Stage 2	0.24594964854206	0.00379199623709085	0.31954566530174	0.00433118415119461	0.4345046861562	0.00705166512274616	66
L2 contact >2	Stage 3	0.242960068981774	0.00255340378525901	0.317872484421529	0.00236940776263846	0.439167446596696	0.00380261182507884	125
L2 contact >2	Stage 4	0.23144683937199	0.0022562626301811	0.321566852297443	0.00264901420460049	0.446986308330566	0.00334228154644387	141
L3 contact >2	Stage 0	0.255322050290535	0.00150781334185737	0.323101817691587	0.00137813492207279	0.421576132017878	0.00196588345604727	321
L3 contact >2	Stage 1	0.246270760741726	0.00233374690429155	0.317671950305479	0.00246432534030114	0.436057288952795	0.00356885304692253	122
L3 contact >2	Stage 2	0.255063565807043	0.00376270917537391	0.327070622031124	0.00315608720477478	0.417865812161833	0.00512616940972466	50
L3 contact >2	Stage 3	0.249251500066905	0.00454268945295472	0.324030094658861	0.00348702768221929	0.426718405274234	0.00645495625383315	47
L3 contact >2	Stage 4	0.241124588315878	0.00380871157662006	0.326947986106324	0.00325124465980448	0.431927425577797	0.00461316943359082	61

## Sheet: Fig3B_MWU test stages
Mann Whitney U test results performed to assess differences in mean ellipsoid axis length between consecutive stages
group1,group2: The compared groups in the test
n1,n2: Sample counts
statistic: Test statistic used to compute the p-value
p: The p-value
p signif: The significance level of p-values (<0.05: * ; <0.01: ** ; <0.001: *** ; <0.001: **** ; ns: non significant)
Ellipsoid axis lenght A								Ellipsoid axis lenght B								Ellipsoid axis lenght C
Cell Type	group1	group2	n1	n2	statistic	p	p signif	Cell Type	group1	group2	n1	n2	statistic	p	p signif	Cell Type	group1	group2	n1	n2	statistic	p	p signif
L1 contact 1	Stage 0	Stage 1	50	91	2455	0.439	ns	L1 contact 1	Stage 0	Stage 1	50	91	2704	0.065	ns	L1 contact 1	Stage 0	Stage 1	50	91	1795	0.039	*
L1 contact 1	Stage 1	Stage 2	91	83	3831	0.871	ns	L1 contact 1	Stage 1	Stage 2	91	83	3020	0.023	*	L1 contact 1	Stage 1	Stage 2	91	83	4230	0.172	ns
L1 contact 1	Stage 2	Stage 3	83	98	3948	0.736	ns	L1 contact 1	Stage 2	Stage 3	83	98	4688	0.077	ns	L1 contact 1	Stage 2	Stage 3	83	98	3734	0.344	ns
L1 contact 1	Stage 3	Stage 4	98	214	11307	0.267	ns	L1 contact 1	Stage 3	Stage 4	98	214	10067	0.572	ns	L1 contact 1	Stage 3	Stage 4	98	214	10255	0.755	ns
L1 contact 2	Stage 0	Stage 1	80	186	8351	0.114	ns	L1 contact 2	Stage 0	Stage 1	80	186	8271	0.149	ns	L1 contact 2	Stage 0	Stage 1	80	186	6358	0.06	ns
L1 contact 2	Stage 1	Stage 2	186	127	11974	0.836	ns	L1 contact 2	Stage 1	Stage 2	186	127	12396	0.457	ns	L1 contact 2	Stage 1	Stage 2	186	127	11201	0.438	ns
L1 contact 2	Stage 2	Stage 3	127	173	11519	0.473	ns	L1 contact 2	Stage 2	Stage 3	127	173	10936	0.947	ns	L1 contact 2	Stage 2	Stage 3	127	173	10237	0.314	ns
L1 contact 2	Stage 3	Stage 4	173	186	18921	0.004	**	L1 contact 2	Stage 3	Stage 4	173	186	16063	0.979	ns	L1 contact 2	Stage 3	Stage 4	173	186	13659	0.013	*
L2 central L2 cell	Stage 0	Stage 1	9	10	48	0.842	ns	L2 central L2 cell	Stage 0	Stage 1	9	10	64	0.133	ns	L2 central L2 cell	Stage 0	Stage 1	9	10	29	0.211	ns
L2 central L2 cell	Stage 1	Stage 2	10	7	55	0.055	ns	L2 central L2 cell	Stage 1	Stage 2	10	7	19	0.133	ns	L2 central L2 cell	Stage 1	Stage 2	10	7	31	0.74	ns
L2 central L2 cell	Stage 2	Stage 3	7	8	37	0.336	ns	L2 central L2 cell	Stage 2	Stage 3	7	8	52	0.004	**	L2 central L2 cell	Stage 2	Stage 3	7	8	9	0.029	*
L2 central L2 cell	Stage 3	Stage 4	8	13	68	0.268	ns	L2 central L2 cell	Stage 3	Stage 4	8	13	34	0.21	ns	L2 central L2 cell	Stage 3	Stage 4	8	13	47	0.75	ns
L2 contact 1	Stage 0	Stage 1	61	60	2130	0.121	ns	L2 contact 1	Stage 0	Stage 1	61	60	2147	0.101	ns	L2 contact 1	Stage 0	Stage 1	61	60	1380	0.02	*
L2 contact 1	Stage 1	Stage 2	60	43	1348	0.701	ns	L2 contact 1	Stage 1	Stage 2	60	43	1138	0.311	ns	L2 contact 1	Stage 1	Stage 2	60	43	1382	0.541	ns
L2 contact 1	Stage 2	Stage 3	43	61	1398	0.57	ns	L2 contact 1	Stage 2	Stage 3	43	61	1343	0.838	ns	L2 contact 1	Stage 2	Stage 3	43	61	1243	0.654	ns
L2 contact 1	Stage 3	Stage 4	61	99	3570	0.053	ns	L2 contact 1	Stage 3	Stage 4	61	99	3163	0.615	ns	L2 contact 1	Stage 3	Stage 4	61	99	2524	0.082	ns
L2 contact 2	Stage 0	Stage 1	75	92	4241	0.011	*	L2 contact 2	Stage 0	Stage 1	75	92	4033	0.061	ns	L2 contact 2	Stage 0	Stage 1	75	92	2407	0.000796	***
L2 contact 2	Stage 1	Stage 2	92	63	2601	0.28	ns	L2 contact 2	Stage 1	Stage 2	92	63	2350	0.046	*	L2 contact 2	Stage 1	Stage 2	92	63	3511	0.026	*
L2 contact 2	Stage 2	Stage 3	63	88	3105	0.21	ns	L2 contact 2	Stage 2	Stage 3	63	88	2752	0.941	ns	L2 contact 2	Stage 2	Stage 3	63	88	2606	0.532	ns
L2 contact 2	Stage 3	Stage 4	88	104	5252	0.078	ns	L2 contact 2	Stage 3	Stage 4	88	104	4692	0.763	ns	L2 contact 2	Stage 3	Stage 4	88	104	4111	0.226	ns
L3 central L3 cell	Stage 0	Stage 1	9	9	43	0.863	ns	L3 central L3 cell	Stage 0	Stage 1	9	9	28	0.297	ns	L3 central L3 cell	Stage 0	Stage 1	9	9	44	0.796	ns
L3 central L3 cell	Stage 1	Stage 2	9	7	19	0.21	ns	L3 central L3 cell	Stage 1	Stage 2	9	7	43	0.252	ns	L3 central L3 cell	Stage 1	Stage 2	9	7	33	0.918	ns
L3 central L3 cell	Stage 2	Stage 3	7	7	24	1	ns	L3 central L3 cell	Stage 2	Stage 3	7	7	15	0.259	ns	L3 central L3 cell	Stage 2	Stage 3	7	7	37	0.128	ns
L3 central L3 cell	Stage 3	Stage 4	7	13	54	0.536	ns	L3 central L3 cell	Stage 3	Stage 4	7	13	65	0.135	ns	L3 central L3 cell	Stage 3	Stage 4	7	13	19	0.037	*
L3 contact 1	Stage 0	Stage 1	20	14	169	0.323	ns	L3 contact 1	Stage 0	Stage 1	20	14	125	0.616	ns	L3 contact 1	Stage 0	Stage 1	20	14	126	0.641	ns
L3 contact 1	Stage 1	Stage 2	14	28	156	0.296	ns	L3 contact 1	Stage 1	Stage 2	14	28	249	0.163	ns	L3 contact 1	Stage 1	Stage 2	14	28	195	0.989	ns
L3 contact 1	Stage 2	Stage 3	28	49	799	0.235	ns	L3 contact 1	Stage 2	Stage 3	28	49	717	0.748	ns	L3 contact 1	Stage 2	Stage 3	28	49	604	0.39	ns
L3 contact 1	Stage 3	Stage 4	49	99	2850	0.084	ns	L3 contact 1	Stage 3	Stage 4	49	99	2335	0.714	ns	L3 contact 1	Stage 3	Stage 4	49	99	2180	0.318	ns
L3 contact 2	Stage 0	Stage 1	50	53	1658	0.028	*	L3 contact 2	Stage 0	Stage 1	50	53	1438	0.458	ns	L3 contact 2	Stage 0	Stage 1	50	53	1050	0.07	ns
L3 contact 2	Stage 1	Stage 2	53	42	903	0.116	ns	L3 contact 2	Stage 1	Stage 2	53	42	907	0.124	ns	L3 contact 2	Stage 1	Stage 2	53	42	1384	0.043	*
L3 contact 2	Stage 2	Stage 3	42	73	1932	0.021	*	L3 contact 2	Stage 2	Stage 3	42	73	1588	0.752	ns	L3 contact 2	Stage 2	Stage 3	42	73	1182	0.042	*
L3 contact 2	Stage 3	Stage 4	73	87	3562	0.186	ns	L3 contact 2	Stage 3	Stage 4	73	87	3238	0.832	ns	L3 contact 2	Stage 3	Stage 4	73	87	2818	0.221	ns
L1 contact >2	Stage 0	Stage 1	1104	565	341880	0.001	**	L1 contact >2	Stage 0	Stage 1	1104	565	352618	1.23e-05	****	L1 contact >2	Stage 0	Stage 1	1104	565	261872	7.99e-08	****
L1 contact >2	Stage 1	Stage 2	565	299	93458	0.01	**	L1 contact >2	Stage 1	Stage 2	565	299	82088	0.495	ns	L1 contact >2	Stage 1	Stage 2	565	299	77288	0.04	*
L1 contact >2	Stage 2	Stage 3	299	417	58756	0.189	ns	L1 contact >2	Stage 2	Stage 3	299	417	62172	0.951	ns	L1 contact >2	Stage 2	Stage 3	299	417	66566	0.122	ns
L1 contact >2	Stage 3	Stage 4	417	612	122180	0.247	ns	L1 contact >2	Stage 3	Stage 4	417	612	124315	0.483	ns	L1 contact >2	Stage 3	Stage 4	417	612	133820	0.184	ns
L2 contact >2	Stage 0	Stage 1	608	190	65502	0.005	**	L2 contact >2	Stage 0	Stage 1	608	190	62460	0.09	ns	L2 contact >2	Stage 0	Stage 1	608	190	49731	0.004	**
L2 contact >2	Stage 1	Stage 2	190	66	5637	0.222	ns	L2 contact >2	Stage 1	Stage 2	190	66	5701	0.273	ns	L2 contact >2	Stage 1	Stage 2	190	66	7066	0.125	ns
L2 contact >2	Stage 2	Stage 3	66	125	4429	0.404	ns	L2 contact >2	Stage 2	Stage 3	66	125	4549	0.244	ns	L2 contact >2	Stage 2	Stage 3	66	125	3747	0.299	ns
L2 contact >2	Stage 3	Stage 4	125	141	10912	0.000803	***	L2 contact >2	Stage 3	Stage 4	125	141	8182	0.314	ns	L2 contact >2	Stage 3	Stage 4	125	141	7631	0.059	ns
L3 contact >2	Stage 0	Stage 1	321	122	23838	0.000406	***	L3 contact >2	Stage 0	Stage 1	321	122	21852	0.059	ns	L3 contact >2	Stage 0	Stage 1	321	122	15321	0.000402	***
L3 contact >2	Stage 1	Stage 2	122	50	2508	0.068	ns	L3 contact >2	Stage 1	Stage 2	122	50	2397	0.028	*	L3 contact >2	Stage 1	Stage 2	122	50	3836	0.008	**
L3 contact >2	Stage 2	Stage 3	50	47	1249	0.596	ns	L3 contact >2	Stage 2	Stage 3	50	47	1229	0.699	ns	L3 contact >2	Stage 2	Stage 3	50	47	1050	0.369	ns
L3 contact >2	Stage 3	Stage 4	47	61	1689	0.114	ns	L3 contact >2	Stage 3	Stage 4	47	61	1382	0.752	ns	L3 contact >2	Stage 3	Stage 4	47	61	1245	0.244	ns

## Sheet: Fig3D_sphericity ellipticity
Descriptive statistics for cell shape, using sphericity and ellipticity (oblate, prolate)
n: Sample counts
		Sphericity		Ellipticity oblate		Ellipticity prolate
Cell Type	Stage	Mean cell sphericity	Standard Error cell sphericity	Mean cell ellipticity	Standard Error cell ellipticity	Mean cell ellipticity	Standard Error cell ellipticity	n
L1 contact 1	Stage 0	0.54517002	0.00411168700870371	0.36750448	0.0146777239852205	0.35161326	0.0160835643009725	50
L1 contact 1	Stage 1	0.51720556043956	0.0043969240985603	0.361016736263736	0.00824130471376126	0.394245505494505	0.0122074719001824	91
L1 contact 1	Stage 2	0.538745590361446	0.00448006694660123	0.385256036144578	0.0114877243407507	0.353499445783133	0.011095424044518	83
L1 contact 1	Stage 3	0.530753510204082	0.00377471876403785	0.366349387755102	0.0100884470172045	0.38336256122449	0.0116428056445103	98
L1 contact 1	Stage 4	0.526292906542056	0.00225976110471104	0.376186392523364	0.00633980367609786	0.38175896728972	0.00820498553401631	214
L1 contact 2	Stage 0	0.53701705	0.00308232315465384	0.3850893125	0.0111985195926356	0.3411276375	0.0103498957663871	80
L1 contact 2	Stage 1	0.515120231182796	0.00263163293591975	0.386766333333333	0.00713546918356133	0.367934983870968	0.00794508555425475	186
L1 contact 2	Stage 2	0.531619519685039	0.00294078051756243	0.385546645669291	0.0078347130442509	0.380603842519685	0.00902486402886967	127
L1 contact 2	Stage 3	0.526473462427746	0.00300210129800588	0.393350543352601	0.00842447453197141	0.376783353757225	0.00853228712460874	173
L1 contact 2	Stage 4	0.523756822580645	0.00240510161155508	0.413790731182796	0.00763679098663256	0.382925188172043	0.00778753502855276	186
L2 central L2 cell	Stage 0	0.559701111111111	0.00331511701420949	0.379981111111111	0.0228924401400965	0.339944888888889	0.0438141404471599	9
L2 central L2 cell	Stage 1	0.4950986	0.020089467135901	0.3573185	0.0276751121367797	0.4027298	0.0312041728469482	10
L2 central L2 cell	Stage 2	0.519370285714286	0.0185449602558527	0.462927142857143	0.0284133193778556	0.350874571428571	0.0237369313476431	7
L2 central L2 cell	Stage 3	0.51446125	0.00970714241780982	0.36117525	0.0173205438731727	0.480665	0.0254094064563556	8
L2 central L2 cell	Stage 4	0.492186461538462	0.0110957561641397	0.435497769230769	0.0287170781732694	0.396862846153846	0.0394175605905323	13
L2 contact 1	Stage 0	0.536927754098361	0.00286918204644788	0.403368885245902	0.0133588381955757	0.383345934426229	0.0149304751433598	61
L2 contact 1	Stage 1	0.502977116666667	0.00564425384914703	0.39036675	0.0124177588928849	0.41866385	0.0161305492072522	60
L2 contact 1	Stage 2	0.515267976744186	0.00508819188769779	0.418134953488372	0.0177361569533517	0.397667720930233	0.0213404613258354	43
L2 contact 1	Stage 3	0.505842278688525	0.00468282749940062	0.414401868852459	0.0150264180913846	0.387719131147541	0.015985196952069	61
L2 contact 1	Stage 4	0.487914646464646	0.00379796265913667	0.427408141414141	0.0115868967698921	0.407253212121212	0.0130574864855294	99
L2 contact 2	Stage 0	0.52644764	0.00369905818617863	0.39228796	0.0125391930516898	0.391506026666667	0.0145960217623693	75
L2 contact 2	Stage 1	0.489384673913043	0.00507553742952851	0.402484445652174	0.00947272332764365	0.428277434782609	0.0120815236789189	92
L2 contact 2	Stage 2	0.522137	0.00444819624771288	0.417182587301587	0.0125697439058843	0.396113444444444	0.015465081657767	63
L2 contact 2	Stage 3	0.502849727272727	0.00389947422914604	0.429210159090909	0.0119297288389475	0.394497284090909	0.0142076031882397	88
L2 contact 2	Stage 4	0.491973653846154	0.00444806778050642	0.429785740384615	0.0122520625859016	0.400276394230769	0.0142488003721261	104
L3 central L3 cell	Stage 0	0.526891777777778	0.0144634817843824	0.387291444444444	0.0362287370908445	0.388010444444444	0.0434120771253394	9
L3 central L3 cell	Stage 1	0.524463555555556	0.0181556954976417	0.457963555555556	0.0407918429765039	0.359422666666667	0.0447152497669668	9
L3 central L3 cell	Stage 2	0.522569428571429	0.0165643670438875	0.389810571428571	0.021455288668539	0.415360428571429	0.033683857018754	7
L3 central L3 cell	Stage 3	0.550622142857143	0.0182235953504406	0.403045571428571	0.0419722729712622	0.330552714285714	0.0298500232262128	7
L3 central L3 cell	Stage 4	0.507957	0.0129963129199331	0.388730538461538	0.0229821025964005	0.412672384615385	0.0228364723053509	13
L3 contact 1	Stage 0	0.5323125	0.00747203521119704	0.4045225	0.0236692279065479	0.36246695	0.0294110158270024	20
L3 contact 1	Stage 1	0.504794071428571	0.0136938295735604	0.449896071428571	0.0374981466452581	0.3385855	0.0263747671814629	14
L3 contact 1	Stage 2	0.518974892857143	0.0079395669229611	0.393042428571429	0.0180993154703664	0.393595285714286	0.0176925520690644	28
L3 contact 1	Stage 3	0.525010816326531	0.00576168804605286	0.396505755102041	0.0147146020603283	0.411129163265306	0.0200985789121025	49
L3 contact 1	Stage 4	0.516774656565657	0.00337130586861732	0.419981727272727	0.0104323649596223	0.398540535353535	0.011883608059886	99
L3 contact 2	Stage 0	0.53930688	0.00402795038897361	0.37931888	0.0153311932527236	0.38528854	0.0161237859006743	50
L3 contact 2	Stage 1	0.49978220754717	0.00669646325620992	0.399209698113208	0.0125671784491931	0.40638679245283	0.0178900291444245	53
L3 contact 2	Stage 2	0.535245833333333	0.00494331046977631	0.390757571428571	0.014705051926716	0.365273285714286	0.0186563218411424	42
L3 contact 2	Stage 3	0.520455493150685	0.00429609522239257	0.42272804109589	0.0125635706059388	0.377938	0.0137813847561827	73
L3 contact 2	Stage 4	0.512557517241379	0.00429549915160866	0.437875586206897	0.0131933343576298	0.381842103448276	0.0135034888677601	87
L1 contact >2	Stage 0	0.53257470923913	0.00121728026943892	0.415216813405797	0.00353999693564987	0.356692130615942	0.00343107325146332	1104
L1 contact >2	Stage 1	0.504320481415929	0.00197103478674273	0.408653238938053	0.00459403758733497	0.386207807079646	0.00519859971950816	565
L1 contact >2	Stage 2	0.519315531772575	0.00179674944066788	0.430607852842809	0.0063854464591786	0.390229040133779	0.00701331421022208	299
L1 contact >2	Stage 3	0.51618578177458	0.00174272851941199	0.418634194244604	0.00549428258241449	0.379216817745803	0.00562335013114006	417
L1 contact >2	Stage 4	0.525453183006536	0.00152076957124245	0.418660080065359	0.00433359412671065	0.375886263398693	0.00465532848097766	612
L2 contact >2	Stage 0	0.527519055921053	0.00142676128349301	0.399124069572368	0.00416878166660835	0.397103722039474	0.0048512714515692	608
L2 contact >2	Stage 1	0.496381463157895	0.00289654469245123	0.400041347368421	0.00658688036922838	0.419237852631579	0.00906443917556549	190
L2 contact >2	Stage 2	0.528824363636364	0.004143106938381	0.395635262121212	0.0120959851360851	0.396807742424242	0.0153011129557622	66
L2 contact >2	Stage 3	0.509671664	0.00364161192035126	0.396428128	0.00798374430117708	0.410076408	0.00972911825312897	125
L2 contact >2	Stage 4	0.505194446808511	0.00287855234538283	0.43293480141844	0.00893964613148373	0.403281617021277	0.0105618243773402	141
L3 contact >2	Stage 0	0.537030875389408	0.00182290914152345	0.384657059190031	0.00536986838123017	0.384160062305296	0.00649943132412376	321
L3 contact >2	Stage 1	0.507175565573771	0.0038381230155305	0.392244926229508	0.0083124540197301	0.414500295081967	0.0108737577118432	122
L3 contact >2	Stage 2	0.52868846	0.0046797004631345	0.39199024	0.0130613099481671	0.36158186	0.0158889676099554	50
L3 contact >2	Stage 3	0.532735617021277	0.00445695643959973	0.394343574468085	0.0124713759783172	0.37368270212766	0.0147061221051889	47
L3 contact >2	Stage 4	0.519543213114754	0.0053878209767133	0.42612406557377	0.0131039052376164	0.375591229508197	0.0140331783544989	61

## Sheet: Fig3D_MWU test stages
Mann Whitney U test results performed to assess differences in mean cell shape (sphericity and ellipticity oblate/prolate) between consecutive stages
group1,group2: The compared groups in the test
n1,n2: Sample counts
statistic: Test statistic used to compute the p-value
p: The p-value
p signif: The significance level of p-values (<0.05: * ; <0.01: ** ; <0.001: *** ; <0.001: **** ; ns: non significant)
Ellipticity oblate								Ellipticity prolate								Sphericity
Cell Type	group1	group2	n1	n2	statistic	p	p signif	Cell Type	group1	group2	n1	n2	statistic	p	p signif	Cell Type	group1	group2	n1	n2	statistic	p	p signif
L1 contact 1	Stage 0	Stage 1	50	91	2344	0.768	ns	L1 contact 1	Stage 0	Stage 1	50	91	1766	0.028	*	L1 contact 1	Stage 0	Stage 1	50	91	3217	4.96e-05	****
L1 contact 1	Stage 1	Stage 2	91	83	3313	0.163	ns	L1 contact 1	Stage 1	Stage 2	91	83	4534	0.023	*	L1 contact 1	Stage 1	Stage 2	91	83	2700	0.001	**
L1 contact 1	Stage 2	Stage 3	83	98	4581	0.144	ns	L1 contact 1	Stage 2	Stage 3	83	98	3479	0.094	ns	L1 contact 1	Stage 2	Stage 3	83	98	4345	0.429	ns
L1 contact 1	Stage 3	Stage 4	98	214	9686	0.28	ns	L1 contact 1	Stage 3	Stage 4	98	214	10715	0.757	ns	L1 contact 1	Stage 3	Stage 4	98	214	11633	0.121	ns
L1 contact 2	Stage 0	Stage 1	80	186	7312	0.825	ns	L1 contact 2	Stage 0	Stage 1	80	186	6474	0.093	ns	L1 contact 2	Stage 0	Stage 1	80	186	10277	8.24e-07	****
L1 contact 2	Stage 1	Stage 2	186	127	11986	0.824	ns	L1 contact 2	Stage 1	Stage 2	186	127	10976.5	0.289	ns	L1 contact 2	Stage 1	Stage 2	186	127	8648	5.76e-05	****
L1 contact 2	Stage 2	Stage 3	127	173	10721	0.722	ns	L1 contact 2	Stage 2	Stage 3	127	173	10993	0.992	ns	L1 contact 2	Stage 2	Stage 3	127	173	11661.5	0.363	ns
L1 contact 2	Stage 3	Stage 4	173	186	14162	0.05	*	L1 contact 2	Stage 3	Stage 4	173	186	15641	0.649	ns	L1 contact 2	Stage 3	Stage 4	173	186	17182	0.266	ns
L2 central L2 cell	Stage 0	Stage 1	9	10	53	0.549	ns	L2 central L2 cell	Stage 0	Stage 1	9	10	27	0.156	ns	L2 central L2 cell	Stage 0	Stage 1	9	10	85	0.000411	***
L2 central L2 cell	Stage 1	Stage 2	10	7	13	0.033	*	L2 central L2 cell	Stage 1	Stage 2	10	7	44	0.417	ns	L2 central L2 cell	Stage 1	Stage 2	10	7	27	0.475	ns
L2 central L2 cell	Stage 2	Stage 3	7	8	49	0.014	*	L2 central L2 cell	Stage 2	Stage 3	7	8	5	0.006	**	L2 central L2 cell	Stage 2	Stage 3	7	8	34	0.536	ns
L2 central L2 cell	Stage 3	Stage 4	8	13	31	0.14	ns	L2 central L2 cell	Stage 3	Stage 4	8	13	75	0.104	ns	L2 central L2 cell	Stage 3	Stage 4	8	13	72	0.161	ns
L2 contact 1	Stage 0	Stage 1	61	60	1934	0.592	ns	L2 contact 1	Stage 0	Stage 1	61	60	1518	0.106	ns	L2 contact 1	Stage 0	Stage 1	61	60	2677	1.14e-05	****
L2 contact 1	Stage 1	Stage 2	60	43	1143	0.327	ns	L2 contact 1	Stage 1	Stage 2	60	43	1423	0.376	ns	L2 contact 1	Stage 1	Stage 2	60	43	1141	0.321	ns
L2 contact 1	Stage 2	Stage 3	43	61	1299	0.937	ns	L2 contact 1	Stage 2	Stage 3	43	61	1345	0.828	ns	L2 contact 1	Stage 2	Stage 3	43	61	1488	0.245	ns
L2 contact 1	Stage 3	Stage 4	61	99	2789	0.419	ns	L2 contact 1	Stage 3	Stage 4	61	99	2819	0.482	ns	L2 contact 1	Stage 3	Stage 4	61	99	3806	0.006	**
L2 contact 2	Stage 0	Stage 1	75	92	3210	0.441	ns	L2 contact 2	Stage 0	Stage 1	75	92	2744	0.023	*	L2 contact 2	Stage 0	Stage 1	75	92	5029	3.8e-07	****
L2 contact 2	Stage 1	Stage 2	92	63	2639	0.346	ns	L2 contact 2	Stage 1	Stage 2	92	63	3421	0.057	ns	L2 contact 2	Stage 1	Stage 2	92	63	1725	1.94e-05	****
L2 contact 2	Stage 2	Stage 3	63	88	2651	0.649	ns	L2 contact 2	Stage 2	Stage 3	63	88	2803	0.908	ns	L2 contact 2	Stage 2	Stage 3	63	88	3649	0.000941	***
L2 contact 2	Stage 3	Stage 4	88	104	4579	0.995	ns	L2 contact 2	Stage 3	Stage 4	88	104	4538	0.922	ns	L2 contact 2	Stage 3	Stage 4	88	104	5109	0.165	ns
L3 central L3 cell	Stage 0	Stage 1	9	9	33	0.546	ns	L3 central L3 cell	Stage 0	Stage 1	9	9	47	0.605	ns	L3 central L3 cell	Stage 0	Stage 1	9	9	39	0.931	ns
L3 central L3 cell	Stage 1	Stage 2	9	7	40	0.408	ns	L3 central L3 cell	Stage 1	Stage 2	9	7	19	0.21	ns	L3 central L3 cell	Stage 1	Stage 2	9	7	30	0.918	ns
L3 central L3 cell	Stage 2	Stage 3	7	7	21	0.71	ns	L3 central L3 cell	Stage 2	Stage 3	7	7	37	0.128	ns	L3 central L3 cell	Stage 2	Stage 3	7	7	14	0.209	ns
L3 central L3 cell	Stage 3	Stage 4	7	13	48	0.877	ns	L3 central L3 cell	Stage 3	Stage 4	7	13	20	0.046	*	L3 central L3 cell	Stage 3	Stage 4	7	13	69	0.068	ns
L3 contact 1	Stage 0	Stage 1	20	14	116	0.416	ns	L3 contact 1	Stage 0	Stage 1	20	14	150	0.743	ns	L3 contact 1	Stage 0	Stage 1	20	14	182	0.148	ns
L3 contact 1	Stage 1	Stage 2	14	28	243	0.218	ns	L3 contact 1	Stage 1	Stage 2	14	28	133	0.096	ns	L3 contact 1	Stage 1	Stage 2	14	28	167	0.452	ns
L3 contact 1	Stage 2	Stage 3	28	49	695	0.929	ns	L3 contact 1	Stage 2	Stage 3	28	49	644	0.662	ns	L3 contact 1	Stage 2	Stage 3	28	49	604	0.39	ns
L3 contact 1	Stage 3	Stage 4	49	99	2072	0.15	ns	L3 contact 1	Stage 3	Stage 4	49	99	2513	0.723	ns	L3 contact 1	Stage 3	Stage 4	49	99	2751	0.185	ns
L3 contact 2	Stage 0	Stage 1	50	53	1113	0.163	ns	L3 contact 2	Stage 0	Stage 1	50	53	1189	0.371	ns	L3 contact 2	Stage 0	Stage 1	50	53	1949	3.88e-05	****
L3 contact 2	Stage 1	Stage 2	53	42	1149	0.79	ns	L3 contact 2	Stage 1	Stage 2	53	42	1350	0.076	ns	L3 contact 2	Stage 1	Stage 2	53	42	607	0.000152	***
L3 contact 2	Stage 2	Stage 3	42	73	1301	0.179	ns	L3 contact 2	Stage 2	Stage 3	42	73	1412	0.484	ns	L3 contact 2	Stage 2	Stage 3	42	73	1907	0.03	*
L3 contact 2	Stage 3	Stage 4	73	87	3008	0.567	ns	L3 contact 2	Stage 3	Stage 4	73	87	3095	0.784	ns	L3 contact 2	Stage 3	Stage 4	73	87	3538	0.215	ns
L1 contact >2	Stage 0	Stage 1	1104	565	319383	0.421	ns	L1 contact >2	Stage 0	Stage 1	1104	565	266564	1.15e-06	****	L1 contact >2	Stage 0	Stage 1	1104	565	437599.5	1.71e-41	****
L1 contact >2	Stage 1	Stage 2	565	299	76263.5	0.019	*	L1 contact >2	Stage 1	Stage 2	565	299	83354	0.75	ns	L1 contact >2	Stage 1	Stage 2	565	299	64745.5	1.59e-08	****
L1 contact >2	Stage 2	Stage 3	299	417	65985	0.182	ns	L1 contact >2	Stage 2	Stage 3	299	417	65006	0.329	ns	L1 contact >2	Stage 2	Stage 3	299	417	64988.5	0.332	ns
L1 contact >2	Stage 3	Stage 4	417	612	126465	0.808	ns	L1 contact >2	Stage 3	Stage 4	417	612	130061	0.599	ns	L1 contact >2	Stage 3	Stage 4	417	612	107982	2.77e-05	****
L2 contact >2	Stage 0	Stage 1	608	190	57124.5	0.819	ns	L2 contact >2	Stage 0	Stage 1	608	190	52265	0.048	*	L2 contact >2	Stage 0	Stage 1	608	190	83582	1.27e-20	****
L2 contact >2	Stage 1	Stage 2	190	66	6030	0.644	ns	L2 contact >2	Stage 1	Stage 2	190	66	6963	0.181	ns	L2 contact >2	Stage 1	Stage 2	190	66	3188	2.74e-09	****
L2 contact >2	Stage 2	Stage 3	66	125	4411	0.432	ns	L2 contact >2	Stage 2	Stage 3	66	125	3751	0.304	ns	L2 contact >2	Stage 2	Stage 3	66	125	5330	0.000916	***
L2 contact >2	Stage 3	Stage 4	125	141	7031	0.004	**	L2 contact >2	Stage 3	Stage 4	125	141	9200	0.537	ns	L2 contact >2	Stage 3	Stage 4	125	141	9729	0.144	ns
L3 contact >2	Stage 0	Stage 1	321	122	18610	0.42	ns	L3 contact >2	Stage 0	Stage 1	321	122	16775	0.02	*	L3 contact >2	Stage 0	Stage 1	321	122	28090.5	1.56e-12	****
L3 contact >2	Stage 1	Stage 2	122	50	3021	0.923	ns	L3 contact >2	Stage 1	Stage 2	122	50	3861	0.006	**	L3 contact >2	Stage 1	Stage 2	122	50	2140	0.002	**
L3 contact >2	Stage 2	Stage 3	50	47	1183	0.957	ns	L3 contact >2	Stage 2	Stage 3	50	47	1057	0.396	ns	L3 contact >2	Stage 2	Stage 3	50	47	1113	0.657	ns
L3 contact >2	Stage 3	Stage 4	47	61	1186	0.126	ns	L3 contact >2	Stage 3	Stage 4	47	61	1387	0.776	ns	L3 contact >2	Stage 3	Stage 4	47	61	1692	0.11	ns

## Sheet: Fig3F-G_Wall area
Descriptive statistics for apical and basal wall area, and their ratio
n: Sample counts
	Apical wall		Basal wall		Ratio apical/basal
Stage	Mean wall area (um2)	Standard Error	Mean wall area (um2)	Standard Error	Mean ratio apical/basal	Standard Error	n
Stage 0	328.667	49.8283	150.2	24.5238	2.24225	0.223837	9
Stage 1	659.857	71.4611	263.857	44.3747	2.72396	0.33301	7
Stage 2	819.571	46.2292	238.286	34.1152	3.68457	0.343706	7
Stage 3	1042.88	48.1714	200.5	23.8836	5.76329	0.754614	8
Stage 4	1341.55	94.1707	227.364	27.8807	6.66209	0.916024	11

## Sheet: Fig3F-G_MWU
Mann Whitney U test results performed to assess differences in wall area between apical wall and basal wall
group1,group2: The compared groups in the test
n1,n2: Sample counts
statistic: Test statistic used to compute the p-value
p: The p-value
p signif: The significance level of p-values (<0.05: * ; <0.01: ** ; <0.001: *** ; <0.001: **** ; ns: non significant)
Stage	group1	group2	n1	n2	statistic	p	p signif
Stage 0	Apical wall	Basal wall	9	9	71	0.006	**
Stage 1	Apical wall	Basal wall	7	7	47	0.002	**
Stage 2	Apical wall	Basal wall	7	7	49	0.000583	***
Stage 3	Apical wall	Basal wall	8	8	64	0.000155	***
Stage 4	Apical wall	Basal wall	11	11	121	8.11e-05	****
Mann Whitney U test results performed to assess differences in wall area between apical and basal walls and their ratio between consecutive stages
group1,group2: The compared groups in the test
n1,n2: Sample counts
statistic: Test statistic used to compute the p-value
p: The p-value
p signif: The significance level of p-values (<0.05: * ; <0.01: ** ; <0.001: *** ; <0.001: **** ; ns: non significant)
					Apical wall			Basal wall			Ratio apical/basal
	group1	group2	n1	n2	statistic	p	p signif	statistic	p	p signif	statistic	p	p signif
	Stage 0	Stage 1	9	7	7	0.008	**	12	0.042	*	23	0.408	ns
	Stage 1	Stage 2	7	7	8	0.038	*	26	0.902	ns	10	0.073	ns
	Stage 2	Stage 3	7	8	4	0.004	**	34	0.536	ns	10	0.04	*
	Stage 3	Stage 4	8	11	18	0.033	*	38	0.65	ns	36	0.545	ns

## Sheet: Fig4D_cell divisions
Descriptive statistics for frequencies of cell divisions
n: Sample counts
Stage	Cell Type	Mean ratio #division / #total cells	Standard Error	n (cells)	n (ovules)
Stage 0	L1 contact 1	0	0	50	9
Stage 0	L1 contact 2	0.0166666666666667	0.016666666666667	80	5
Stage 0	L2 central L2 cell	0	0	9	9
Stage 0	L2 contact 1	0.0317460317460317	0.02099802627829	61	9
Stage 0	L2 contact 2	0.0428571428571429	0.042857142857143	75	5
Stage 1	L1 contact 1	0.01	0.01	91	10
Stage 1	L1 contact 2	0.00568181818181818	0.005681818181818	186	8
Stage 1	L2 central L2 cell	0.7	0.152752523165195	10	10
Stage 1	L2 contact 1	0.259166666666667	0.066079007144366	60	10
Stage 1	L2 contact 2	0.221528471528472	0.073679168234425	92	8
Stage 2	L1 contact 1	0	0	83	7
Stage 2	L1 contact 2	0.00952380952380952	0.00952380952381	127	5
Stage 2	L2 central L2 cell	0.428571428571429	0.202030508910442	7	7
Stage 2	L2 contact 1	0.457823129251701	0.108888171120589	43	7
Stage 2	L2 contact 2	0.196349924585219	0.061416575534482	63	5
Stage 3	L1 contact 1	0	0	98	8
Stage 3	L1 contact 2	0	0	173	6
Stage 3	L2 central L2 cell	0	0	8	8
Stage 3	L2 contact 1	0.588068181818182	0.0950288352876	61	8
Stage 3	L2 contact 2	0.307425213675214	0.106976738999707	88	6
Stage 4	L1 contact 1	0.088895173453997	0.033859184458794	214	13
Stage 4	L1 contact 2	0.0744066515495087	0.03172660385263	186	7
Stage 4	L2 central L2 cell	0	0	13	13
Stage 4	L2 contact 1	0.537831612831613	0.05798321222514	99	13
Stage 4	L2 contact 2	0.328599178599179	0.031037072594259	104	7

[truncated: 8 more sheets: Fig4D_Fisher test cell division, Fig4E_cell number, Fig4E_Fisher_test_cell_number, Fig4F_angles, Fig5B_aspect ratio, Fig5B_MWU test stages, Fig5C_Bounding box, Fig5C_MWU test stages]
